# Supplementary material for: ﻿A new Mexican species of the Cryptopygus complex (Collembola, Isotomidae) associated with the hermit crab Coenobitaclypeatus (Crustacea, Coenobitidae)
Source: Zookeys. 2024 Jun 20;1205:89–99. doi: 10.3897/zookeys.1205.114394 (PMC11211659; doi:10.3897/zookeys.1205.114394)
Supplement: XML Treatment for Cryptopygus [file zookeys.1205.114394-treatment1.xml]

<!DOCTYPE tp:taxon-treatment
  PUBLIC "-//TaxonX//DTD Taxonomic Treatment Publishing DTD v0 20100105//EN" "tax-treatment-NSO.dtd">
<tp:taxon-treatment xmlns:tp="http://www.plazi.org/taxpub"><tp:treatment-meta><kwd-group><label>Taxon classification</label><kwd>
              <named-content content-type="kingdom">Animalia</named-content>
            </kwd><kwd>
              <named-content content-type="order">Collembola</named-content>
            </kwd><kwd>
              <named-content content-type="family">Isotomidae</named-content>
            </kwd></kwd-group><mixed-citation publication-type="journal"><person-group><name><surname>Palacios-Vargas</surname><given-names>José G.</given-names></name></person-group><article-title>﻿A new Mexican species of the <italic><tp:taxon-name><tp:taxon-name-part taxon-name-part-type="genus" reg="Cryptopygus">Cryptopygus</tp:taxon-name-part></tp:taxon-name></italic> complex (<tp:taxon-name><tp:taxon-name-part taxon-name-part-type="order">Collembola</tp:taxon-name-part></tp:taxon-name>, <tp:taxon-name><tp:taxon-name-part taxon-name-part-type="family">Isotomidae</tp:taxon-name-part></tp:taxon-name>) associated with the hermit crab <italic><tp:taxon-name><tp:taxon-name-part taxon-name-part-type="genus" reg="Coenobita">Coenobita</tp:taxon-name-part><tp:taxon-name-part taxon-name-part-type="species" reg="clypeatus">clypeatus</tp:taxon-name-part></tp:taxon-name></italic> (<tp:taxon-name><tp:taxon-name-part taxon-name-part-type="subphylum">Crustacea</tp:taxon-name-part></tp:taxon-name>, <tp:taxon-name><tp:taxon-name-part taxon-name-part-type="family">Coenobitidae</tp:taxon-name-part></tp:taxon-name>)</article-title><source>Zookeys</source><day>20</day><month>06</month><year>2024</year><volume>1205</volume><fpage>89</fpage><lpage>99</lpage><pub-id pub-id-type="doi">10.3897/zookeys.1205.114394</pub-id></mixed-citation></tp:treatment-meta><tp:nomenclature><label>﻿</label><tp:taxon-name>
            <object-id xmlns:xlink="http://www.w3.org/1999/xlink" content-type="arpha" xlink:type="simple">7248F52F-E622-5825-BFFD-F3D1CAE99F07</object-id>
            <tp:taxon-name-part taxon-name-part-type="genus" reg="Cryptopygus">Cryptopygus</tp:taxon-name-part>
          </tp:taxon-name><tp:taxon-authority>Willem, 1901</tp:taxon-authority></tp:nomenclature><tp:treatment-sec sec-type="diagnosis" id="SECID0ERFAC"><title>Diagnosis</title><p><bold>(modified from <xref ref-type="bibr" rid="B6">Potapov 2001</xref>).</bold><tp:taxon-name><tp:taxon-name-part taxon-name-part-type="subfamily">Anurophorinae</tp:taxon-name-part></tp:taxon-name> with fused <abbrev xmlns:xlink="http://www.w3.org/1999/xlink" xlink:title="abdominal segment" id="ABBRID0EDGAC" xlink:type="simple">Abd</abbrev> V and VI, well-developed furcula and bidentate or tridentate mucro. Slender body shape, from small to median size. Eyes from 0+0 to 8+8. Color usually pale. Integument smooth, with rare exceptions. Furcula present, mucro separated from dens, bi- or tridentate. Manubrium with 1–8 pairs of anterior setae. Dens slender, smooth or crenulated, continuously narrowing towards its apex. <abbrev xmlns:xlink="http://www.w3.org/1999/xlink" xlink:title="abdominal segment" id="ABBRID0EHGAC" xlink:type="simple">Abd</abbrev> V and VI fused. <abbrev xmlns:xlink="http://www.w3.org/1999/xlink" xlink:title="postantennal organ" id="ABBRID0ELGAC" xlink:type="simple">PAO</abbrev> and empodium present; anal spines absent, apical bulb usually absent on antenna. Clavate tibiotarsal hairs absent or present. Body setae usually short, macrosetae differentiated at least on last abdominal segments.</p></tp:treatment-sec><ref-list><ref id="B6"><mixed-citation xmlns:xlink="http://www.w3.org/1999/xlink" xlink:type="simple"><person-group><name name-style="western"><surname>Potapov</surname><given-names>M</given-names></name></person-group> (<year>2001</year>) <article-title>Synopses on Palearctic <tp:taxon-name><tp:taxon-name-part taxon-name-part-type="order">Collembola</tp:taxon-name-part></tp:taxon-name>, Vol. 3. <tp:taxon-name><tp:taxon-name-part taxon-name-part-type="family">Isotomidae</tp:taxon-name-part></tp:taxon-name>.</article-title><source>Abhandlungen und Berichte des Naturkundemuseums Görlitz</source><volume>73</volume>(<issue>2</issue>): <fpage>1</fpage>–<lpage>603</lpage>.</mixed-citation></ref></ref-list></tp:taxon-treatment>
