# Supplementary material for: ﻿A new Mexican species of the Cryptopygus complex (Collembola, Isotomidae) associated with the hermit crab Coenobitaclypeatus (Crustacea, Coenobitidae)
Source: Zookeys. 2024 Jun 20;1205:89–99. doi: 10.3897/zookeys.1205.114394 (PMC11211659; doi:10.3897/zookeys.1205.114394)
Supplement: XML Treatment for Cryptopygus coenobitus [file zookeys.1205.114394-treatment2.xml]

<!DOCTYPE tp:taxon-treatment
  PUBLIC "-//TaxonX//DTD Taxonomic Treatment Publishing DTD v0 20100105//EN" "tax-treatment-NSO.dtd">
<tp:taxon-treatment xmlns:tp="http://www.plazi.org/taxpub"><tp:treatment-meta><kwd-group><label>Taxon classification</label><kwd>
              <named-content content-type="kingdom">Animalia</named-content>
            </kwd><kwd>
              <named-content content-type="order">Collembola</named-content>
            </kwd><kwd>
              <named-content content-type="family">Isotomidae</named-content>
            </kwd></kwd-group><mixed-citation publication-type="journal"><person-group><name><surname>Palacios-Vargas</surname><given-names>José G.</given-names></name></person-group><article-title>﻿A new Mexican species of the <italic><tp:taxon-name><tp:taxon-name-part taxon-name-part-type="genus" reg="Cryptopygus">Cryptopygus</tp:taxon-name-part></tp:taxon-name></italic> complex (<tp:taxon-name><tp:taxon-name-part taxon-name-part-type="order">Collembola</tp:taxon-name-part></tp:taxon-name>, <tp:taxon-name><tp:taxon-name-part taxon-name-part-type="family">Isotomidae</tp:taxon-name-part></tp:taxon-name>) associated with the hermit crab <italic><tp:taxon-name><tp:taxon-name-part taxon-name-part-type="genus" reg="Coenobita">Coenobita</tp:taxon-name-part><tp:taxon-name-part taxon-name-part-type="species" reg="clypeatus">clypeatus</tp:taxon-name-part></tp:taxon-name></italic> (<tp:taxon-name><tp:taxon-name-part taxon-name-part-type="subphylum">Crustacea</tp:taxon-name-part></tp:taxon-name>, <tp:taxon-name><tp:taxon-name-part taxon-name-part-type="family">Coenobitidae</tp:taxon-name-part></tp:taxon-name>)</article-title><source>Zookeys</source><day>20</day><month>06</month><year>2024</year><volume>1205</volume><fpage>89</fpage><lpage>99</lpage><pub-id pub-id-type="doi">10.3897/zookeys.1205.114394</pub-id></mixed-citation></tp:treatment-meta><tp:nomenclature><label>﻿</label><tp:taxon-name>
            <object-id xmlns:xlink="http://www.w3.org/1999/xlink" content-type="arpha" xlink:type="simple">1CD4A58E-B5F8-5BA6-9C0E-A04B856BFD16</object-id>
            <tp:taxon-name-part taxon-name-part-type="genus" reg="Cryptopygus">Cryptopygus</tp:taxon-name-part>
            <tp:taxon-name-part taxon-name-part-type="species" reg="coenobitus">coenobitus</tp:taxon-name-part>
            <object-id xmlns:xlink="http://www.w3.org/1999/xlink" content-type="zoobank" xlink:type="simple">https://zoobank.org/41349B8A-6C87-41D9-B1E3-169668996F9A</object-id>
          </tp:taxon-name><tp:taxon-status xmlns:xlink="http://www.w3.org/1999/xlink" xlink:type="simple">sp. nov.</tp:taxon-status><xref ref-type="fig" rid="F1">Figs 1–4</xref><xref ref-type="fig" rid="F2">, 5–8</xref><xref ref-type="fig" rid="F3">, 9–12</xref><xref ref-type="fig" rid="F4">, 13–16</xref></tp:nomenclature><tp:treatment-sec sec-type="type material" id="SECID0EIIAC"><title>Type material.</title><p><bold><italic>Holotype</italic>.</bold> Female on slide. <bold><italic>Paratype</italic></bold>: male on slide. Type material kept at Facultad de Ciencias, UNAM. Slides numbered: FC-UNAM:LESM-AC: 22863 and FC-UNAM:LESM-AC: 22864.</p></tp:treatment-sec><tp:treatment-sec sec-type="type locality" id="SECID0EWIAC"><title>Type locality.</title><p>Mexico – Quintana Roo • Municipality of Solidaridad; Xcacel; ex. <italic><tp:taxon-name><tp:taxon-name-part taxon-name-part-type="genus" reg="Coenobita">Coenobita</tp:taxon-name-part><tp:taxon-name-part taxon-name-part-type="species" reg="clypeatus">clypeatus</tp:taxon-name-part></tp:taxon-name></italic>; <named-content xmlns:xlink="http://www.w3.org/1999/xlink" content-type="dwc:verbatimCoordinates" xlink:type="simple"><named-content content-type="geo-json" specific-use="{&#34;type&#34;:&#34;Point&#34;,&#34;coordinates&#34;:[-87.345833,20.336944]}" id="NCID0EKJAC" xlink:type="simple">20°20'13"N, 87°20'45"W</named-content></named-content>; 6 June 2022; J.G. Palacios-Vargas, M. Ojeda &amp; A. Arango leg.</p></tp:treatment-sec><tp:treatment-sec sec-type="diagnosis" id="SECID0EPJAC"><title>Diagnosis.</title><p>White and eyeless <italic><tp:taxon-name><tp:taxon-name-part taxon-name-part-type="genus" reg="Cryptopygus">Cryptopygus</tp:taxon-name-part></tp:taxon-name></italic>, with 9+9 to 11+11 postlabial setae, 1 pair of lateral teeth on unguis; retinaculum with 4 + 4 teeth and 3–4 setae on corpus, 11–14 pairs of manubrial setae on anterior surface, and 17–18 pairs on posterior surface, dens smooth, 4 setae on posterior basal part and 11–13 on anterior side, mucro bidentate.</p></tp:treatment-sec><tp:treatment-sec sec-type="description" id="SECID0E3JAC"><title>Description.</title><p>Setae smooth, acuminate, mostly short, some micro- and few slightly barbulated macrosetae (40–50 µm). Sensilla on terga in posterior row of setae, only slightly differentiated from ordinary setae, thinner and hyaline (Figs <xref ref-type="fig" rid="F1">1</xref>, <xref ref-type="fig" rid="F1">2</xref>). Microsensillum on <abbrev xmlns:xlink="http://www.w3.org/1999/xlink" xlink:title="thoracic segment" id="ABBRID0EKKAC" xlink:type="simple">Th</abbrev>. II normal. <abbrev xmlns:xlink="http://www.w3.org/1999/xlink" xlink:title="abdominal segment" id="ABBRID0EOKAC" xlink:type="simple">Abd</abbrev>. V and VI completely fused. Dorsal setation from <abbrev xmlns:xlink="http://www.w3.org/1999/xlink" xlink:title="thoracic segment" id="ABBRID0ESKAC" xlink:type="simple">Th</abbrev> I to <abbrev xmlns:xlink="http://www.w3.org/1999/xlink" xlink:title="abdominal segment" id="ABBRID0EWKAC" xlink:type="simple">Abd</abbrev> IV, 15,8/4,4,5,8 irregular lines (Fig. <xref ref-type="fig" rid="F1">1</xref>). Thorax without ventral setae. <abbrev xmlns:xlink="http://www.w3.org/1999/xlink" xlink:title="abdominal segment" id="ABBRID0E5KAC" xlink:type="simple">Abd</abbrev> VI without foil setae. Sensillar formula from <abbrev xmlns:xlink="http://www.w3.org/1999/xlink" xlink:title="thoracic segment" id="ABBRID0ECLAC" xlink:type="simple">Th</abbrev> II to <abbrev xmlns:xlink="http://www.w3.org/1999/xlink" xlink:title="abdominal segment" id="ABBRID0EGLAC" xlink:type="simple">Abd</abbrev> V: 3,3/2,2,2,3,2.</p><fig id="F1" position="float" orientation="portrait"><object-id xmlns:xlink="http://www.w3.org/1999/xlink" content-type="doi" xlink:type="simple">10.3897/zookeys.1205.114394.figures1-4</object-id><object-id xmlns:xlink="http://www.w3.org/1999/xlink" content-type="arpha" xlink:type="simple">0F000A77-513C-513A-9576-A03F71FA26D4</object-id><label>Figures 1–4.</label><caption><p><italic><tp:taxon-name><tp:taxon-name-part taxon-name-part-type="genus" reg="Cryptopygus">Cryptopygus</tp:taxon-name-part><tp:taxon-name-part taxon-name-part-type="species" reg="coenobitus">coenobitus</tp:taxon-name-part></tp:taxon-name></italic> sp. nov. <bold>1</bold> habitus, image from phase-contrast microscope, lateral view <bold>2</bold><abbrev xmlns:xlink="http://www.w3.org/1999/xlink" xlink:title="abdominal segment" id="ABBRID0EBMAC" xlink:type="simple">Abd</abbrev> II, lateral partial view <bold>3</bold> antenna I–IV, from I to III in ventral view, IV dorsal view <bold>4</bold><abbrev xmlns:xlink="http://www.w3.org/1999/xlink" xlink:title="postantennal organ" id="ABBRID0EJMAC" xlink:type="simple">PAO</abbrev>.</p></caption><graphic xmlns:xlink="http://www.w3.org/1999/xlink" xlink:href="zookeys-1205-089_article-114394__-g001.jpg" position="float" orientation="portrait" xlink:type="simple" id="oo_1074896.jpg"><uri content-type="original_file" xlink:type="simple">https://binary.pensoft.net/fig/1074896</uri></graphic></fig><p>Length of head 140–150 µm, length of body 750–1000 µm. Antennae 250 µm, longer than head (ratio = 1:1.75). Ratio <abbrev xmlns:xlink="http://www.w3.org/1999/xlink" xlink:title="antennal segment" id="ABBRID0EUMAC" xlink:type="simple">Ant</abbrev>. I–IV as 1:1.5; 1.5; 2.5. <abbrev xmlns:xlink="http://www.w3.org/1999/xlink" xlink:title="antennal segment" id="ABBRID0EYMAC" xlink:type="simple">Ant</abbrev>. I with 33–36 setae, 9 thin and short ventral sensilla; <abbrev xmlns:xlink="http://www.w3.org/1999/xlink" xlink:title="antennal segment" id="ABBRID0E3MAC" xlink:type="simple">Ant</abbrev>. II with 54 setae with few microsensilla and one thick, long sensillum on ventral–distal position (Fig. <xref ref-type="fig" rid="F1">3</xref>). <abbrev xmlns:xlink="http://www.w3.org/1999/xlink" xlink:title="antennal segment" id="ABBRID0EENAC" xlink:type="simple">Ant</abbrev>. III with 44 setae, antennal organ III with 2 microsensilla, 2 fine guard sensilla and 1 ventro-external microsensillum. <abbrev xmlns:xlink="http://www.w3.org/1999/xlink" xlink:title="antennal segment" id="ABBRID0EINAC" xlink:type="simple">Ant</abbrev> IV with about 70 setae, and 8 long and fine sensilla. Apex of the segment with a microsensillum and a small organite, apical bulb absent. Eyes absent, postantennal organ oval (25 × 12 µm), surrounded by 5 setae (Fig. <xref ref-type="fig" rid="F1">4</xref>). Labrum with 4 short, thin prelabral setae; 4 long setae in anterior row, 5 spiniform setae in median row, and 4 spiniform setae in posterior row, formula 4/4,5,4. With 4 sublobal hairs on outer maxillary lobe; labium with full set of guards on papillae A–E, and 3 proximal and 4 baso-median setae. Postlabial setae 9+9-11+11 (Fig. <xref ref-type="fig" rid="F2">5</xref>). Mandibles with 3–4 apical teeth and molar surface well developed (Fig. <xref ref-type="fig" rid="F2">6</xref>). Maxilla with 6 lamellae, with some plumose (Fig. <xref ref-type="fig" rid="F2">7</xref>).</p><fig id="F2" position="float" orientation="portrait"><object-id xmlns:xlink="http://www.w3.org/1999/xlink" content-type="doi" xlink:type="simple">10.3897/zookeys.1205.114394.figures5-8</object-id><object-id xmlns:xlink="http://www.w3.org/1999/xlink" content-type="arpha" xlink:type="simple">3B76CC97-7A93-5FB4-B761-84813ECB05DE</object-id><label>Figures 5–8.</label><caption><p><italic><tp:taxon-name><tp:taxon-name-part taxon-name-part-type="genus" reg="Cryptopygus">Cryptopygus</tp:taxon-name-part><tp:taxon-name-part taxon-name-part-type="species" reg="coenobitus">coenobitus</tp:taxon-name-part></tp:taxon-name></italic> sp. nov. <bold>5</bold> postlabial setae <bold>6</bold> mandible <bold>7</bold> maxilla <bold>8</bold> tita III and magnification of foot complex.</p></caption><graphic xmlns:xlink="http://www.w3.org/1999/xlink" xlink:href="zookeys-1205-089_article-114394__-g002.jpg" position="float" orientation="portrait" xlink:type="simple" id="oo_1074897.jpg"><uri content-type="original_file" xlink:type="simple">https://binary.pensoft.net/fig/1074897</uri></graphic></fig><p>Thorax without ventral setae. All femora with 1 ventral acuminate tenent hair. <abbrev xmlns:xlink="http://www.w3.org/1999/xlink" xlink:title="tibiotarsus" id="ABBRID0E5OAC" xlink:type="simple">Tita</abbrev> with 2,3,3 acuminate tenent hairs and without a distal subsegment (Fig. <xref ref-type="fig" rid="F2">8</xref>). <abbrev xmlns:xlink="http://www.w3.org/1999/xlink" xlink:title="tibiotarsus" id="ABBRID0EGPAC" xlink:type="simple">Tita</abbrev> I = 60 µm, <abbrev xmlns:xlink="http://www.w3.org/1999/xlink" xlink:title="tibiotarsus" id="ABBRID0EKPAC" xlink:type="simple">Tita</abbrev> = 80 µm. Unguis I = 13 µm, unguiculus I = 11 µm. Unguis with 1 pair of lateral teeth in the median part. Unguiculus lanceolate, acuminate, not lamellate, almost as long as unguis. Ventral tube with 4 + 4 basal setae and 5 + 5 latero-distal setae (Fig. <xref ref-type="fig" rid="F3">9</xref>). <abbrev xmlns:xlink="http://www.w3.org/1999/xlink" xlink:title="abdominal segment" id="ABBRID0ESPAC" xlink:type="simple">Abd</abbrev>. IV on ventral surface with 4+5 setae by side; anterior subcoxa furcalis with 19–20 setae; posterior subcoxa furcalis with 10 setae, 4 of them longer than others (Fig. <xref ref-type="fig" rid="F3">10</xref>).</p><fig id="F3" position="float" orientation="portrait"><object-id xmlns:xlink="http://www.w3.org/1999/xlink" content-type="doi" xlink:type="simple">10.3897/zookeys.1205.114394.figures9-12</object-id><object-id xmlns:xlink="http://www.w3.org/1999/xlink" content-type="arpha" xlink:type="simple">C87FE68E-BA92-56EF-86A4-0641C54125E4</object-id><label>Figures 9–12.</label><caption><p><italic><tp:taxon-name><tp:taxon-name-part taxon-name-part-type="genus" reg="Cryptopygus">Cryptopygus</tp:taxon-name-part><tp:taxon-name-part taxon-name-part-type="species" reg="coenobitus">coenobitus</tp:taxon-name-part></tp:taxon-name></italic> sp. nov. <bold>9</bold> ventral tube, lateral view <bold>10</bold> coxae furcalis anterior and posterior <bold>11</bold> tenaculum <bold>12</bold> manubrium, anterior view.</p></caption><graphic xmlns:xlink="http://www.w3.org/1999/xlink" xlink:href="zookeys-1205-089_article-114394__-g003.jpg" position="float" orientation="portrait" xlink:type="simple" id="oo_1074898.jpg"><uri content-type="original_file" xlink:type="simple">https://binary.pensoft.net/fig/1074898</uri></graphic></fig><p>Tenaculum with 4+4 teeth, corpus with 3–4 setae (Fig. <xref ref-type="fig" rid="F3">11</xref>). Furcula well developed, manubrium with 11–14 pairs of anterior setae (Fig. <xref ref-type="fig" rid="F3">12</xref>), 3 small lateral setae and 18 pairs of setae on posterior side. (Fig. <xref ref-type="fig" rid="F4">13</xref>). Dens smooth, only 4 setae of different size on posterior basal part and 10–14 subequal setae on anterior surface (Fig. <xref ref-type="fig" rid="F4">14</xref>). Manubrium 80 µm, dens 100 µm, mucro 25 µm. Ratio 1:1.25; 0.3. Mucro bidentate. Genital plate of female with 2 eugenital setae and 5 pairs of pregenital setae (Fig. <xref ref-type="fig" rid="F4">15</xref>). Male with 4 pairs of eugenital setae and a few circumgenital setae (Fig. <xref ref-type="fig" rid="F4">16</xref>).</p><fig id="F4" position="float" orientation="portrait"><object-id xmlns:xlink="http://www.w3.org/1999/xlink" content-type="doi" xlink:type="simple">10.3897/zookeys.1205.114394.figures13-16</object-id><object-id xmlns:xlink="http://www.w3.org/1999/xlink" content-type="arpha" xlink:type="simple">FB554CA6-286A-577D-A587-849E45EDCF33</object-id><label>Figures 13–16.</label><caption><p><italic><tp:taxon-name><tp:taxon-name-part taxon-name-part-type="genus" reg="Cryptopygus">Cryptopygus</tp:taxon-name-part><tp:taxon-name-part taxon-name-part-type="species" reg="coenobitus">coenobitus</tp:taxon-name-part></tp:taxon-name></italic> sp. nov. <bold>13</bold> manubrium latero-posterior view, line shows midline <bold>14</bold> dens and mucro <bold>15</bold> female genital plate <bold>16</bold> male genital plate.</p></caption><graphic xmlns:xlink="http://www.w3.org/1999/xlink" xlink:href="zookeys-1205-089_article-114394__-g004.jpg" position="float" orientation="portrait" xlink:type="simple" id="oo_1074899.jpg"><uri content-type="original_file" xlink:type="simple">https://binary.pensoft.net/fig/1074899</uri></graphic></fig></tp:treatment-sec><tp:treatment-sec sec-type="etymology" id="SECID0EVCAE"><title>Etymology.</title><p>This species is a noun in apposition after the genus of the hermit crab in which it was found.</p></tp:treatment-sec><tp:treatment-sec sec-type="distribution" id="SECID0E1CAE"><title>Distribution.</title><p><italic><tp:taxon-name><tp:taxon-name-part taxon-name-part-type="genus" reg="Cryptopygus">Cryptopygus</tp:taxon-name-part><tp:taxon-name-part taxon-name-part-type="species" reg="coenobitus">coenobitus</tp:taxon-name-part></tp:taxon-name></italic> sp. nov. is only known from Xcacel, Quintana Roo State, Mexico.</p></tp:treatment-sec></tp:taxon-treatment>
